# Supplementary material for: Vaginal-spray Bacillus spore probiotics as a potential treatment and reducing recurrence of bacterial vaginosis: randomized, double-blind, and controlled pilot study
Source: Commun Med (Lond). 2025 Nov 18;5:527. doi: 10.1038/s43856-025-01236-4 (PMC12717237; doi:10.1038/s43856-025-01236-4)
Supplement: Supplementary file 5 — Supplementary Data 3 [file 43856_2025_1236_MOESM5_ESM.xlsx]

## Sheet: Table 1. Control (60) 
Table 1: Control group (ITT analysis)
													Clinical symptoms (Day 0)							Antibiotic treatment (Clindamycin 300mg: 1; Canvay: 2)
No.	Patient's ID	Age (years)	Education	Marital status	Background BV history	Intimate history	Obstetric history	History of hormonal drugs	Vaccination history	Contraceptive use?	Vaginal douching habit	Feminine hygiene use?	Odor	Itching	Burning micturition (1: Yes; 0: No)	Lower abdominal pain (1: Yes; 0: No)	Colored vaginal discharge (Uniform gray-white 3, Yellow 2, milky white 1, clear white 0)	Vaginal pH	Real time PCR detection result	Day 1	Day 2	Day 3	Day 4	Day 5	Day 6	Day 7
1	BNN1-1	28	University	Single	No	1	0	No	No	Condoms	No	No	1	3	0	0	2	4.5	GV	1	1	1	1	1	1	1
2	BNN1-2	36	University	Maried	No	1	2	No	No	None	No	Yes	3	3	0	0	0	4.3	GV	1	1	1	1	1	1	1
3	BNN1-3	33	University	Maried	No	1	2	No	No	Condoms	Yes	No	2	1	0	0	1	4.8	GV	1	1	1	1	1	1	1
4	3-HTT	26	University	Single	No	0	0	No	No	None	No	Yes	0	1	0	0	2	6.2	GV	1	1	1	1	1	1	1
5	7-NTMH	50	University	Maried	No	1	1	No	No	Condoms	No	No	0	1	0	0	1	4.5	GV	1	1	1	1	1	1	1
6	10-ĐTH	26	University	Maried	No	1	2	No	No	Birth control pills	No	Yes	1	1	0	0	1	4.8	GV	1	1	1	1	1	1	1
7	21-BTT	25	University	Single	No	1	0	No	No	None	No	Yes	1	0	0	0	0	4.6	GV	1	1	1	1	1	1	1
8	25- NTP	42	University	Maried	No	1	2	No	No	Birth control pills	No	No	1	0	0	0	1	4.3	GV	1	1	1	1	1	1	1
9	27-TTTH	36	University	Maried	No	1	>2	No	No	Condoms	No	Yes	1	0	0	0	1	4.2	GV	1	1	1	1	1	1	1
10	28-NTL	50	University	Divorced	No	0	2	No	No	None	No	Yes	0	1	0	0	1	4.1	GV	1	1	1	2	2	2	2
11	29-CTT	30	University	Maried	No	1	2	Yes	No	Condoms	No	Yes	1	0	0	0	1	4.9	GV	1	1	1	1	1	1	1
12	31-TTN	35	University	Maried	No	1	2	No	No	Condoms	No	Yes	1	1	0	0	1	4.5	GV	1	1	1	1	1	1	1
13	38-VTH	38	Secondary	Maried	Yes	1	2	No	No	None	Yes	No	0	1	0	1	0	4.3	GV	1	1	1	1	1	1	1
14	39-BTV	28	Secondary	Maried	No	1	2	Yes	No	Contraceptive implant	No	No	0	1	0	0	1	5.5	GV	1	1	1	1	1	1	1
15	40-TTH	37	Other	Maried	No	1	>2	No	No	Intrauterine device	Yes	Yes	1	0	0	1	1	4.2	GV	1	1	1	1	1	1	1
16	42-HTN	44	Secondary	Maried	No	1	2	No	No	None	Yes	Yes	0	0	0	0	1	5.2	GV	1	1	1	1	1	1	1
17	44-NTT	46	Secondary	Maried	No	1	2	No	No	None	No	No	0	0	0	0	1	5.5	GV	1	1	1	1	1	1	1
18	49-LTH	24	University	Single	No	0	0	No	Yes	None	No	Yes	2	1	0	0	1	5.8	GV	1	1	1	1	1	1	1
19	60-LTH	23	University	Single	No	1	0	No	No	Birth control pills	No	Yes	0	0	0	0	0	6.2	GV	1	1	1	1	1	1	1
20	63-ĐTTU	26	University	Single	No	1	0	No	No	None	No	No	0	0	0	0	1	5.3	GV	1	1	1	1	1	1	1
21	88-BTV	38	Secondary	Maried	No	1	>2	Yes	No	None	No	Yes	1	1	0	0	0	4.5	GV	1	1	1	1	1	1	1
22	92-NTH	35	University	Maried	No	1	2	Yes	No	Birth control pills	No	Yes	1	1	0	0	0	4.8	GV	1	1	1	2	2	2	2
23	94-PTV	40	Other	Maried	No	1	1	No	No	Contraceptive implant	No	No	0	1	0	0	1	5	GV	1	1	1	1	1	1	1
24	95-LTH	52	Other	Maried	No	1	2	No	No	None	No	Yes	1	1	0	0	1	5.2	GV	1	1	1	1	1	1	1
25	100-BTTB	18	Secondary	Single	No	0	0	No	No	None	No	Yes	2	1	0	0	1	5.1	GV	1	1	1	1	1	1	1
26	105-CTH	48	Secondary	Maried	No	1	>2	No	No	Intrauterine device	No	Yes	1	0	0	0	1	5.1	GV	1	1	1	1	1	1	1
27	108-PTD	45	University	Maried	Yes	1	2	No	No	Intrauterine device	No	Yes	1	1	1	1	1	5.1	GV	1	1	1	1	1	1	1
28	113-LTLA	18	University	Single	No	0	0	No	No	None	No	Yes	1	1	0	0	1	4	GV	1	1	1	1	1	1	1
29	116-BTH	49	Secondary	Maried	No	1	2	No	No	Condoms	Yes	Yes	0	0	0	0	0	4.2	GV	1	1	1	1	1	1	1
30	118-LTC	30	University	Maried	No	1	1	No	No	Contraceptive implant	No	Yes	0	0	0	1	2	5.3	GV	1	1	1	2	2	2	2
31	120-HTH	30	Secondary	Maried	No	1	2	No	No	Condoms	No	Yes	0	0	0	0	0	5.3	GV	1	1	1	1	1	1	1
32	121-BTN	45	Other	Maried	No	1	2	No	No	None	No	No	0	0	0	0	0	4.9	GV	1	1	1	1	1	1	1
33	122-PTT	47	Other	Maried	No	1	2	No	No	None	Yes	Yes	0	0	0	0	0	3.9	GV	1	1	1	1	1	1	1
34	126-PTT	39	Secondary	Maried	No	1	2	Yes	No	Birth control pills	No	Yes	1	0	0	0	1	4.3	GV	1	1	1	1	1	1	1
35	127-BTH	30	Secondary	Maried	No	1	2	No	No	Contraceptive implant	No	Yes	0	0	0	0	0	5.4	GV	1	1	1	2	2	2	2
36	128-LTH	29	Secondary	Maried	Yes	1	2	No	No	Birth control pills	No	Yes	0	0	0	0	0	5.1	GV	1	1	1	1	1	1	1
37	129-ĐTY	49	Secondary	Maried	No	1	2	No	No	None	No	No	2	2	1	1	1	4.5	GV	1	1	1	1	1	1	1
38	130-NTT	44	Other	Maried	No	1	2	No	No	None	Yes	No	2	2	1	0	1	4.1	GV	1	1	1	1	1	1	1
39	131-NTD	48	Other	Maried	No	1	2	No	No	None	Yes	No	1	1	1	0	1	3.9	GV	1	1	1	1	1	1	1
40	133-ĐTH	40	University	Maried	No	1	>2	No	No	None	No	Yes	0	0	0	0	1	4.5	GV	1	1	1	2	2	2	2
41	134-VQA	25	University	Maried	No	1	0	No	Yes	Birth control pills	No	Yes	1	0	0	0	1	5	GV	1	1	1	2	2	2	2
42	137-BTD	64	University	Maried	No	1	2	No	No	Intrauterine device	No	Yes	0	0	0	0	0	5.6	GV	1	1	1	1	1	1	1
43	141-PTK	36	Secondary	Maried	No	1	2	No	No	None	No	No	1	0	0	0	1	5.9	GV	1	1	1	2	2	2	2
44	147-ĐTT	52	Secondary	Maried	No	1	2	No	No	None	No	No	3	0	0	0	2	4.6	GV	1	1	1	2	2	2	2
45	150-PTT	27	University	Maried	No	1	0	No	No	None	No	No	2	1	0	0	1	4.5	GV	1	1	1	2	2	2	2
46	151-NTH	44	Secondary	Maried	No	1	2	No	No	None	No	Yes	1	0	0	0	0	4.3	GV	1	1	1	2	2	2	2
47	152-HT	41	University	Maried	No	1	>2	No	No	None	No	No	2	2	1	1	3	5.3	GV	1	1	1	1	1	1	1
48	154-NTN	29	University	Maried	Yes	1	1	Yes	No	None	No	No	2	1	0	0	1	5.1	GV	1	1	1	1	1	1	1
49	86-NTHT	38	Other	Maried	No	1	2	No	No	None	No	Yes	1	1	0	0	1	6.4	GV
50	109-DTTG	35	University	Maried	No	1	1	No	No	None	No	Yes	1	1	0	0	1	7.5	GV
51	153-PTC	46	University	Maried	No	1	3	No	No	None	Yes	Yes	2	1	0	0	1	4.7	GV
52	68-NHM	38	University	Maried	No	1	1	No	Yes	None	No	Yes	1	1	0	0	1	4.1	GV
53	72-NTH	30	University	Maried	No	1	0	No	No	None	No	Yes	1	1	0	0	1	4.3	GV
54	75-ĐTMC	32	University	Maried	No	1	2	No	Yes	None	No	Yes	2	1	0	0	1	6.6	GV
55	111-NTHH	34	University	Maried	No	1	1	No	No	None	No	Yes	1	2	0	0	1	5.2	GV
56	110-NTNQ	20	University	Single	No	0	0	No	No	None	No	Yes	1	2	0	0	1	6.3	GV
57	115-TTH	33	University	Maried	Yes	1	1	No	No	None	No	Yes	2	1	1	0	1	4.3	GV
58	117-LTHV	41	University	Maried	No	1	2	No	No	None	Yes	Yes	1	0	0	0	1	4.8	GV
59	123-DTL	28	University	Maried	No	1	1	No	No	None	No	Yes	1	0	0	0	1	5.3	GV
60	124-LTTL	53	Other	Maried	Yes	1	2	No	No	None	Yes	Yes	1	0	0	0	2	4.8	GV
	Characteristic	Control group
		(N = 60)	%
	Age, mean (SD)	36.7167	9.86535
	Education, n (%)	60
	Secondary	16	0.266667
	Univeristy	35	0.583333
	Other	9	0.15
	Marital status, n (%)	60
	Single	9	0.15
	Maried	50	0.833333
	Divorced	1	0.0166667
	Background BV history, n (%)	60
	Yes	6	0.1
	No	54	0.9
	Intimate history (Male partners) , n (%)	60
	0	6	0.1
	1	54	0.9
	Obstetric history, n (%)	60
	Haven't given birth yet	12	0.2
	1 child	9	0.15
	2 children	32	0.533333
	>2 children	7	0.116667
	History of hormonal drugs , n (%)	60
	Yes	6	0.1
	No	54	0.9
	Vaccination history (HPV vaccine) , n (%)	60
	Yes	4	0.0666667
	No	56	0.933333
	Contraceptive , n (%)	60
	None	37	0.616667
	Condoms	8	0.133333
	Birth control pills	7	0.116667
	Contraceptive implant	4	0.0666667
	Intrauterine device	4	0.0666667
	Vaginal douching habit, n (%)	60
	Yes	11	0.183333
	No	49	0.816667
	Use feminine hygiene, n (%)	60
	Yes	42	0.7
	No	18	0.3
	Clinical symptoms, n (%)
	Odor	41	0.683333
	Itching	33	0.55
	Burning micturition	6	0.1
	Lower abdominal pain	6	0.1
	Abnormal vaginal discharge	46	0.766667
	pH (> 4.5)
	> 4.5	0	0
	3.8 - 4.5	0	0
	Pathogenic microorganism infection	60
	G. vaginalis	60	1
	G. vaginalis & M. hominis	0	0
	C. albicans	0	0
	T. vaginalis	0	0

## Sheet: Table 1. X-secret (60) 
Table 1: X-Secret group (ITT analysis)
													Clinical symptoms (Day 0)							Antibiotic treatment (Clindamycin 300mg: 1; Canvay: 2)
No.	Patient's ID	Age (years)	Education	Marital status	Background BV history	Intimate history	Obstetric history	History of hormonal drugs	Vaccination history (HPV)	Contraceptive use?	Vaginal douching habit	Feminine hygiene use?	Odor	Itching	Burning micturition (1: Yes; 0: No)	Lower abdominal pain (1: Yes; 0: No)	Colored vaginal discharge (Uniform gray-white 3, Yellow 2, milky white 1, clear white 0)	Vaginal pH	Real time PCR detection result	Day 1	Day 2	Day 3	Day 4	Day 5	Day 6	Day 7
1	BNN3-1	30	University	Maried	No	1	2	Yes	No	Contraceptive implant	Yes	Yes	1	2	0	0	1	4.4	GV	1	1	1	1	1	1	1
2	BNN3-3	36	Secondary	Maried	No	1	1	No	No	Birth control pills	No	Yes	0	0	0	0	1	4.6	GV	1	1	1	1	1	1	1
3	BNN3-4	43	University	Maried	No	1	2	No	No	None	No	Yes	3	3	0	1	1	4.5	GV	1	1	1	1	1	1	1
4	2-ĐTY	32	University	Maried	No	1	2	No	No	None	No	Yes	0	1	0	0	1	6	GV	1	1	1	1	1	1	1
5	4-NTH	25	University	Single	No	0	0	No	No	None	No	Yes	2	0	0	0	1	5.6	GV	1	1	1	1	1	1	1
6	5-NTL	42	University	Maried	No	1	2	No	No	None	No	Yes	0	0	0	0	1	5.1	GV	1	1	1	1	1	1	1
7	8-NTT	41	University	Maried	No	1	2	No	No	Birth control pills	No	Yes	1	1	0	0	1	5	GV	1	1	1	1	1	1	1
8	12-HNM	21	University	Single	No	1	0	No	No	None	No	Yes	0	0	0	0	0	4.4	GV	1	1	1	1	1	1	1
9	23-TTH	39	University	Maried	No	1	2	No	No	None	No	No	0	1	0	0	0	4.4	GV	1	1	1	1	1	1	1
10	26-LPD	33	University	Maried	No	1	2	No	No	Condoms	Yes	No	0	0	0	0	0	4.7	GV	1	1	1	1	1	1	1
11	32-NTH	29	University	Maried	Yes	1	2	No	Yes	Condoms	No	Yes	1	1	0	0	1	5.4	GV	1	1	1	1	1	1	1
12	34-NTT	39	Other	Maried	No	1	>2	No	No	None	Yes	Yes	2	1	0	1	0	4.4	GV	1	1	1	1	1	1	1
13	35-BTH	50	Secondary	Maried	No	1	2	No	No	Birth control pills	Yes	Yes	1	0	0	0	1	4.5	GV	1	1	1	1	1	1	1
14	36-ĐTG	36	Other	Maried	Yes	1	2	No	No	None	No	No	0	1	0	0	2	4.9	GV	1	1	1	1	1	1	1
15	45-ĐTH	31	Other	Maried	No	1	>2	No	No	Birth control pills	No	No	0	0	0	0	1	4.8	GV	1	1	1	1	1	1	1
16	46-PTT	44	Secondary	Maried	No	1	2	No	No	None	No	No	2	0	1	0	1	4.8	GV	1	1	1	1	1	1	1
17	48-PTM	43	Secondary	Maried	No	1	2	No	No	None	Yes	Yes	0	1	0	0	3	4.1	GV	1	1	1	1	1	1	1
18	50-NTH	28	University	Maried	No	1	2	Yes	Yes	Intrauterine device	No	Yes	2	1	1	0	2	7	GV	1	1	1	1	1	1	1
19	53-NTHN	28	University	Maried	No	1	2	Yes	No	Birth control pills	No	Yes	2	2	1	1	3	4.7	GV	1	1	1	1	1	1	1
20	57-NTH	28	University	Maried	Yes	1	2	No	No	Birth control pills	No	Yes	2	2	1	0	1	6.4	GV	1	1	1	1	1	1	1
21	61-TTH	28	University	Maried	No	1	2	Yes	No	Intrauterine device	No	Yes	1	1	0	0	0	4.3	GV	1	1	1	1	1	1	1
22	64-TTT	36	University	Maried	No	1	2	No	No	Condoms	No	Yes	1	0	0	0	1	3.9	GV	1	1	1	1	1	1	1
23	65-LTH	22	University	Single	No	1	0	No	No	Birth control pills	No	Yes	2	2	0	0	1	4.9	GV	1	1	1	1	1	1	1
24	66-PTH	31	University	Maried	No	1	1	No	No	None	No	Yes	2	2	0	0	1	5.2	GV	1	1	1	2	2	2	2
25	67-PTKN	46	University	Divorced	No	0	2	No	No	Contraceptive implant	No	No	0	0	0	0	0	4.1	GV	1	1	1	1	1	1	1
26	68-NHM	29	University	Maried	No	1	1	No	No	None	No	Yes	2	1	0	0	1	4.3	GV	1	1	1	1	1	1	1
27	70-NTH	29	University	Maried	No	1	1	No	No	None	No	Yes	0	1	0	1	0	4	GV	1	1	1	1	1	1	1
28	71-NTT	29	University	Maried	No	1	2	No	No	Condoms	No	No	0	0	0	0	1	4.4	GV	1	1	1	1	1	1	1
29	73-HTT	25	University	Single	No	1	0	No	No	None	No	Yes	1	1	0	0	1	4.2	GV	1	1	1	1	1	1	1
30	77-ĐHP	46	University	Divorced	No	0	1	No	No	None	No	Yes	1	1	0	0	1	4.8	GV	1	1	1	1	1	1	1
31	78-ĐTKV	41	University	Maried	No	1	2	No	No	Contraceptive implant	No	No	1	0	0	0	1	3.9	GV	1	1	1	1	1	1	1
32	79-BTPA	23	University	Single	No	0	0	No	Yes	None	No	No	2	2	0	0	1	5	GV	1	1	1	1	1	1	1
33	89-PTQ	51	Other	Maried	No	1	2	No	No	None	No	No	0	0	0	0	0	4.8	GV	1	1	1	1	1	1	1
34	90-BTT	53	Other	Maried	Yes	1	2	No	No	None	No	No	1	1	0	0	1	4.7	GV	1	1	1	1	1	1	1
35	91-PTT	40	University	Maried	No	1	2	No	No	Contraceptive implant	No	No	1	2	0	0	1	4.3	GV	1	1	1	1	1	1	1
36	96-PTL	44	Secondary	Single	No	0	1	No	No	None	No	No	1	0	0	1	1	4.3	GV	1	1	1	2	2	2	2
37	97-VTH	51	Secondary	Maried	No	1	>2	No	No	None	No	No	1	3	0	0	1	4.8	GV	1	1	1	1	1	1	1
38	99-LTT	45	University	Maried	No	1	2	No	No	None	No	Yes	1	2	0	0	1	4.7	GV+MH	1	1	1	1	1	1	1
39	101-BTL	60	Other	Maried	No	1	2	No	No	None	No	No	1	1	0	0	1	5.3	GV	1	1	1	1	1	1	1
40	102-VTL	45	Secondary	Maried	No	1	2	No	No	Contraceptive implant	No	No	3	2	0	0	1	8.2	GV	1	1	1	2	2	2	2
41	103-BTT	35	Secondary	Maried	No	1	2	No	No	Birth control pills	No	Yes	0	1	0	0	0	5.2	GV	1	1	1	1	1	1	1
42	107-NTT	50	Secondary	Maried	No	1	>2	No	No	Birth control pills	No	Yes	0	0	0	0	0	4.4	GV	1	1	1	1	1	1	1
43	119-PTH	38	University	Maried	No	1	2	No	No	None	No	No	0	1	0	0	1	4.7	GV	1	1	1	1	1	1	1
44	132-ĐTG	36	Other	Maried	Yes	1	2	No	No	None	No	Yes	1	1	1	0	2	5.1	GV	1	1	1	1	1	1	1
45	135-BPT	30	University	Maried	No	1	1	No	No	Condoms	No	No	1	0	0	0	2	4.3	GV	1	1	1	2	2	2	2
46	136-BTK	61	University	Maried	No	1	2	No	No	None	No	No	2	2	0	0	1	7	GV+MH	1	1	1	1	1	1	1
47	139-TTVH	42	University	Maried	No	1	>2	No	No	None	No	Yes	2	1	0	1	1	5	GV	1	1	1	2	2	2	2
48	140-LBH	44	University	Maried	No	1	2	No	No	None	No	No	2	2	1	0	3	4.4	GV	1	1	1	2	2	2	2
49	51-TTT	22	University	Single	No	0	0	No	No	Condoms	No	Yes	1	0	0	0	1	5.2	GV
50	54-NTTH	25	Secondary	Maried	No	1	1	No	No	None	No	Yes	1	1	0	0	1	4.4	GV
51	55-LKC	30	University	Maried	No	1	1	No	No	None	No	Yes	3	1	0	0	1	5.3	GV
52	56-VTA	31	Secondary	Maried	No	1	2	No	No	None	No	Yes	1	0	0	0	2	5.3	GV
53	22-NTT	21	University	Single	No	0	0	No	No	Condoms	No	Yes	1	0	0	0	1	6.2	GV
54	62-PTH	28	University	Maried	No	1	0	No	No	None	No	Yes	1	1	0	0	1	6.3	GV
55	76-HTHT	24	University	Maried	No	1	0	No	No	None	No	Yes	2	1	0	0	1	4.2	GV
56	104-ĐTB	43	Other	Maried	Yes	1	2	No	No	None	Yes	Yes	1	1	0	0	1	4.5	GV
57	106-NTQ	25	University	Maried	No	1	2	No	No	None	No	Yes	2	2	0	0	1	4.8	GV
58	109-TTV	57	Other	Maried	No	1	1	No	No	None	Yes	Yes	1	1	1	0	1	6.2	GV
59	114-NTVA	35	Secondary	Maried	No	1	1	No	No	None	Yes	Yes	1	1	0	0	2	5.4	GV
60	112-TTC	26	University	Maried	No	1	1	No	No	Condoms	No	Yes	1	1	0	0	1	4.3	GV
	Characteristic	X-Secret
		(N = 60)	%
	Age, mean (SD)	36.25	10.1641
	Education, n (%)	60
	Secondary	12	0.2
	Univeristy	39	0.65
	Other	9	0.15
	Marital status, n (%)	60
	Single	8	0.133333
	Maried	50	0.833333
	Divorced	2	0.0333333
	Background BV history, n (%)	60
	Yes	6	0.1
	No	54	0.9
	Intimate history (Male partners) , n (%)	60
	0	7	0.116667
	1	53	0.883333
	Obstetric history, n (%)	60
	Haven't given birth yet	9	0.15
	1 child	12	0.2
	2 children	34	0.566667
	>2 children	5	0.0833333
	History of hormonal drugs , n (%)	60
	Yes	4	0.0666667
	No	56	0.933333
	Vaccination history (HPV vaccine) , n (%)	60
	Yes	3	0.05
	No	57	0.95
	Contraceptive , n (%)	60
	None	36	0.6
	Condoms	8	0.133333
	Birth control pills	9	0.15
	Contraceptive implant	5	0.0833333
	Intrauterine device	2	0.0333333
	Vaginal douching habit, n (%)	60
	Yes	8	0.133333
	No	52	0.866667
	Use feminine hygiene, n (%)	60
	Yes	40	0.666667
	No	20	0.333333
	Clinical symptoms, n (%)
	Odor	44	0.733333
	Itching	41	0.683333
	Burning micturition	7	0.116667
	Lower abdominal pain	6	0.1
	Abnormal vaginal discharge	50	0.833333
	pH (> 4.5)
	> 4.5	0	0
	3.8 - 4.5	0	0
	Pathogenic microorganism infection	60
	G. vaginalis	58	0.966667
	G. vaginalis & M. hominis	2	0.0333333
	C. albicans	0	0
	T. vaginalis	0	0

## Sheet: Table 1. Control (48) 
Table 1: Control group (PP analysis)
													Clinical symptoms (Day 0)							Antibiotic treatment (Clindamycin 300mg: 1; Canvay: 2)
No.	Patient's ID	Age (years)	Education	Marital status	Background BV history	Intimate history	Obstetric history	History of hormonal drugs	Vaccination history	Contraceptive use?	Vaginal douching habit	Feminine hygiene use?	Odor	Itching	Burning micturition (1: Yes; 0: No)	Lower abdominal pain (1: Yes; 0: No)	Colored vaginal discharge (Uniform gray-white 3, Yellow 2, milky white 1, clear white 0)	Vaginal pH	Real time PCR detection result	Day 1	Day 2	Day 3	Day 4	Day 5	Day 6	Day 7
1	BNN1-1	28	University	Single	No	1	0	No	No	Condoms	No	No	1	3	0	0	2	4.5	GV	1	1	1	1	1	1	1
2	BNN1-2	36	University	Maried	No	1	2	No	No	None	No	Yes	3	3	0	0	0	4.3	GV	1	1	1	1	1	1	1
3	BNN1-3	33	University	Maried	No	1	2	No	No	Condoms	Yes	No	2	1	0	0	1	4.8	GV	1	1	1	1	1	1	1
4	3-HTT	26	University	Single	No	0	0	No	No	None	No	Yes	0	1	0	0	2	6.2	GV	1	1	1	1	1	1	1
5	7-NTMH	50	University	Maried	No	1	1	No	No	Condoms	No	No	0	1	0	0	1	4.5	GV	1	1	1	1	1	1	1
6	10-ĐTH	26	University	Maried	No	1	2	No	No	Birth control pills	No	Yes	1	1	0	0	1	4.8	GV	1	1	1	1	1	1	1
7	21-BTT	25	University	Single	No	1	0	No	No	None	No	Yes	1	0	0	0	0	4.6	GV	1	1	1	1	1	1	1
8	25- NTP	42	University	Maried	No	1	2	No	No	Birth control pills	No	No	1	0	0	0	1	4.3	GV	1	1	1	1	1	1	1
9	27-TTTH	36	University	Maried	No	1	>2	No	No	Condoms	No	Yes	1	0	0	0	1	4.2	GV	1	1	1	1	1	1	1
10	28-NTL	50	University	Divorced	No	0	2	No	No	None	No	Yes	0	1	0	0	1	4.1	GV	1	1	1	2	2	2	2
11	29-CTT	30	University	Maried	No	1	2	Yes	No	Condoms	No	Yes	1	0	0	0	1	4.9	GV	1	1	1	1	1	1	1
12	31-TTN	35	University	Maried	No	1	2	No	No	Condoms	No	Yes	1	1	0	0	1	4.5	GV	1	1	1	1	1	1	1
13	38-VTH	38	Secondary	Maried	Yes	1	2	No	No	None	Yes	No	0	1	0	1	0	4.3	GV	1	1	1	1	1	1	1
14	39-BTV	28	Secondary	Maried	No	1	2	Yes	No	Contraceptive implant	No	No	0	1	0	0	1	5.5	GV	1	1	1	1	1	1	1
15	40-TTH	37	Other	Maried	No	1	>2	No	No	Intrauterine device	Yes	Yes	1	0	0	1	1	4.2	GV	1	1	1	1	1	1	1
16	42-HTN	44	Secondary	Maried	No	1	2	No	No	None	Yes	Yes	0	0	0	0	1	5.2	GV	1	1	1	1	1	1	1
17	44-NTT	46	Secondary	Maried	No	1	2	No	No	None	No	No	0	0	0	0	1	5.5	GV	1	1	1	1	1	1	1
18	49-LTH	24	University	Single	No	0	0	No	Yes	None	No	Yes	2	1	0	0	1	5.8	GV	1	1	1	1	1	1	1
19	60-LTH	23	University	Single	No	1	0	No	No	Birth control pills	No	Yes	0	0	0	0	0	6.2	GV	1	1	1	1	1	1	1
20	63-ĐTTU	26	University	Single	No	1	0	No	No	None	No	No	0	0	0	0	1	5.3	GV	1	1	1	1	1	1	1
21	88-BTV	38	Secondary	Maried	No	1	>2	Yes	No	None	No	Yes	1	1	0	0	0	4.5	GV	1	1	1	1	1	1	1
22	92-NTH	35	University	Maried	No	1	2	Yes	No	Birth control pills	No	Yes	1	1	0	0	0	4.8	GV	1	1	1	2	2	2	2
23	94-PTV	40	Other	Maried	No	1	1	No	No	Contraceptive implant	No	No	0	1	0	0	1	5	GV	1	1	1	1	1	1	1
24	95-LTH	52	Other	Maried	No	1	2	No	No	None	No	Yes	1	1	0	0	1	5.2	GV	1	1	1	1	1	1	1
25	100-BTTB	18	Secondary	Single	No	0	0	No	No	None	No	Yes	2	1	0	0	1	5.1	GV	1	1	1	1	1	1	1
26	105-CTH	48	Secondary	Maried	No	1	>2	No	No	Intrauterine device	No	Yes	1	0	0	0	1	5.1	GV	1	1	1	1	1	1	1
27	108-PTD	45	University	Maried	Yes	1	2	No	No	Intrauterine device	No	Yes	1	1	1	1	1	5.1	GV	1	1	1	1	1	1	1
28	113-LTLA	18	University	Single	No	0	0	No	No	None	No	Yes	1	1	0	0	1	4	GV	1	1	1	1	1	1	1
29	116-BTH	49	Secondary	Maried	No	1	2	No	No	Condoms	Yes	Yes	0	0	0	0	0	4.2	GV	1	1	1	1	1	1	1
30	118-LTC	30	University	Maried	No	1	1	No	No	Contraceptive implant	No	Yes	0	0	0	1	2	5.3	GV	1	1	1	2	2	2	2
31	120-HTH	30	Secondary	Maried	No	1	2	No	No	Condoms	No	Yes	0	0	0	0	0	5.3	GV	1	1	1	1	1	1	1
32	121-BTN	45	Other	Maried	No	1	2	No	No	None	No	No	0	0	0	0	0	4.9	GV	1	1	1	1	1	1	1
33	122-PTT	47	Other	Maried	No	1	2	No	No	None	Yes	Yes	0	0	0	0	0	3.9	GV	1	1	1	1	1	1	1
34	126-PTT	39	Secondary	Maried	No	1	2	Yes	No	Birth control pills	No	Yes	1	0	0	0	1	4.3	GV	1	1	1	1	1	1	1
35	127-BTH	30	Secondary	Maried	No	1	2	No	No	Contraceptive implant	No	Yes	0	0	0	0	0	5.4	GV	1	1	1	2	2	2	2
36	128-LTH	29	Secondary	Maried	Yes	1	2	No	No	Birth control pills	No	Yes	0	0	0	0	0	5.1	GV	1	1	1	1	1	1	1
37	129-ĐTY	49	Secondary	Maried	No	1	2	No	No	None	No	No	2	2	1	1	1	4.5	GV	1	1	1	1	1	1	1
38	130-NTT	44	Other	Maried	No	1	2	No	No	None	Yes	No	2	2	1	0	1	4.1	GV	1	1	1	1	1	1	1
39	131-NTD	48	Other	Maried	No	1	2	No	No	None	Yes	No	1	1	1	0	1	3.9	GV	1	1	1	1	1	1	1
40	133-ĐTH	40	University	Maried	No	1	>2	No	No	None	No	Yes	0	0	0	0	1	4.5	GV	1	1	1	2	2	2	2
41	134-VQA	25	University	Maried	No	1	0	No	Yes	Birth control pills	No	Yes	1	0	0	0	1	5	GV	1	1	1	2	2	2	2
42	137-BTD	64	University	Maried	No	1	2	No	No	Intrauterine device	No	Yes	0	0	0	0	0	5.6	GV	1	1	1	1	1	1	1
43	141-PTK	36	Secondary	Maried	No	1	2	No	No	None	No	No	1	0	0	0	1	5.9	GV	1	1	1	2	2	2	2
44	147-ĐTT	52	Secondary	Maried	No	1	2	No	No	None	No	No	3	0	0	0	2	4.6	GV	1	1	1	2	2	2	2
45	150-PTT	27	University	Maried	No	1	0	No	No	None	No	No	2	1	0	0	1	4.5	GV	1	1	1	2	2	2	2
46	151-NTH	44	Secondary	Maried	No	1	2	No	No	None	No	Yes	1	0	0	0	0	4.3	GV	1	1	1	2	2	2	2
47	152-HT	41	University	Maried	No	1	>2	No	No	None	No	No	2	2	1	1	3	5.3	GV	1	1	1	1	1	1	1
48	154-NTN	29	University	Maried	Yes	1	1	Yes	No	None	No	No	2	1	0	0	1	5.1	GV	1	1	1	1	1	1	1
	Characteristic	Control group
		(N = 48)	%
	Age, mean (SD)	36.9792	10.2303
	Education, n (%)	48
	Secondary	16	0.333333
	Univeristy	25	0.520833
	Other	7	0.145833
	Marital status, n (%)	48
	Single	8	0.166667
	Maried	39	0.8125
	Divorced	1	0.0208333
	Background BV history, n (%)	48
	Yes	4	0.0833333
	No	44	0.916667
	Intimate history (Male partners) , n (%)	48
	0	5	0.104167
	1	43	0.895833
	Obstetric history, n (%)	48
	Haven't given birth yet	10	0.208333
	1 child	4	0.0833333
	2 children	28	0.583333
	>2 children	6	0.125
	History of hormonal drugs , n (%)	48
	Yes	6	0.125
	No	42	0.875
	Vaccination history (HPV vaccine) , n (%)	48
	Yes	2	0.0416667
	No	46	0.958333
	Contraceptive , n (%)	48
	None	25	0.520833
	Condoms	8	0.166667
	Birth control pills	7	0.145833
	Contraceptive implant	4	0.0833333
	Intrauterine device	4	0.0833333
	Vaginal douching habit, n (%)	48
	Yes	8	0.166667
	No	40	0.833333
	Use feminine hygiene, n (%)	48	1
	Yes	30	0.625
	No	18	0.375
	Clinical symptoms, n (%)
	Odor	29	0.604167
	Itching	24	0.5
	Burning micturition	5	0.104167
	Lower abdominal pain	6	0.125
	Abnormal vaginal discharge	34	0.708333
	pH (> 4.5)
	> 4.5	0	0
	3.8 - 4.5	0	0
	Pathogenic microorganism infection	48
	G. vaginalis	48	1
	G. vaginalis & M. hominis	0	0
	C. albicans	0	0
	T. vaginalis	0	0

## Sheet: Table1. X-secret (48)
Table 1: X-Secret group (PP analysis)
													Clinical symptoms (Day 0)							Antibiotic treatment (Clindamycin 300mg: 1; Canvay: 2)
No.	Patient's ID	Age (years)	Education	Marital status	Background BV history	Intimate history	Obstetric history	History of hormonal drugs	Vaccination history (HPV)	Contraceptive use?	Vaginal douching habit	Feminine hygiene use?	Odor	Itching	Burning micturition (1: Yes; 0: No)	Lower abdominal pain (1: Yes; 0: No)	Colored vaginal discharge (Uniform gray-white 3, Yellow 2, milky white 1, clear white 0)	Vaginal pH	Real time PCR detection result	Day 1	Day 2	Day 3	Day 4	Day 5	Day 6	Day 7
1	BNN3-1	30	University	Maried	No	1	2	Yes	No	Contraceptive implant	Yes	Yes	1	2	0	0	1	4.4	GV	1	1	1	1	1	1	1
2	BNN3-3	36	Secondary	Maried	No	1	1	No	No	Birth control pills	No	Yes	0	0	0	0	1	4.6	GV	1	1	1	1	1	1	1
3	BNN3-4	43	University	Maried	No	1	2	No	No	None	No	Yes	3	3	0	1	1	4.5	GV	1	1	1	1	1	1	1
4	2-ĐTY	32	University	Maried	No	1	2	No	No	None	No	Yes	0	1	0	0	1	6	GV	1	1	1	1	1	1	1
5	4-NTH	25	University	Single	No	0	0	No	No	None	No	Yes	2	0	0	0	1	5.6	GV	1	1	1	1	1	1	1
6	5-NTL	42	University	Maried	No	1	2	No	No	None	No	Yes	0	0	0	0	1	5.1	GV	1	1	1	1	1	1	1
7	8-NTT	41	University	Maried	No	1	2	No	No	Birth control pills	No	Yes	1	1	0	0	1	5	GV	1	1	1	1	1	1	1
8	12-HNM	21	University	Single	No	1	0	No	No	None	No	Yes	0	0	0	0	0	4.4	GV	1	1	1	1	1	1	1
9	23-TTH	39	University	Maried	No	1	2	No	No	None	No	No	0	1	0	0	0	4.4	GV	1	1	1	1	1	1	1
10	26-LPD	33	University	Maried	No	1	2	No	No	Condoms	Yes	No	0	0	0	0	0	4.7	GV	1	1	1	1	1	1	1
11	32-NTH	29	University	Maried	Yes	1	2	No	Yes	Condoms	No	Yes	1	1	0	0	1	5.4	GV	1	1	1	1	1	1	1
12	34-NTT	39	Other	Maried	No	1	>2	No	No	None	Yes	Yes	2	1	0	1	0	4.4	GV	1	1	1	1	1	1	1
13	35-BTH	50	Secondary	Maried	No	1	2	No	No	Birth control pills	Yes	Yes	1	0	0	0	1	4.5	GV	1	1	1	1	1	1	1
14	36-ĐTG	36	Other	Maried	Yes	1	2	No	No	None	No	No	0	1	0	0	2	4.9	GV	1	1	1	1	1	1	1
15	45-ĐTH	31	Other	Maried	No	1	>2	No	No	Birth control pills	No	No	0	0	0	0	1	4.8	GV	1	1	1	1	1	1	1
16	46-PTT	44	Secondary	Maried	No	1	2	No	No	None	No	No	2	0	1	0	1	4.8	GV	1	1	1	1	1	1	1
17	48-PTM	43	Secondary	Maried	No	1	2	No	No	None	Yes	Yes	0	1	0	0	3	4.1	GV	1	1	1	1	1	1	1
18	50-NTH	28	University	Maried	No	1	2	Yes	Yes	Intrauterine device	No	Yes	2	1	1	0	2	7	GV	1	1	1	1	1	1	1
19	53-NTHN	28	University	Maried	No	1	2	Yes	No	Birth control pills	No	Yes	2	2	1	1	3	4.7	GV	1	1	1	1	1	1	1
20	57-NTH	28	University	Maried	Yes	1	2	No	No	Birth control pills	No	Yes	2	2	1	0	1	6.4	GV	1	1	1	1	1	1	1
21	61-TTH	28	University	Maried	No	1	2	Yes	No	Intrauterine device	No	Yes	1	1	0	0	0	4.3	GV	1	1	1	1	1	1	1
22	64-TTT	36	University	Maried	No	1	2	No	No	Condoms	No	Yes	1	0	0	0	1	3.9	GV	1	1	1	1	1	1	1
23	65-LTH	22	University	Single	No	1	0	No	No	Birth control pills	No	Yes	2	2	0	0	1	4.9	GV	1	1	1	1	1	1	1
24	66-PTH	31	University	Maried	No	1	1	No	No	None	No	Yes	2	2	0	0	1	5.2	GV	1	1	1	2	2	2	2
25	67-PTKN	46	University	Divorced	No	0	2	No	No	Contraceptive implant	No	No	0	0	0	0	0	4.1	GV	1	1	1	1	1	1	1
26	68-NHM	29	University	Maried	No	1	1	No	No	None	No	Yes	2	1	0	0	1	4.3	GV	1	1	1	1	1	1	1
27	70-NTH	29	University	Maried	No	1	1	No	No	None	No	Yes	0	1	0	1	0	4	GV	1	1	1	1	1	1	1
28	71-NTT	29	University	Maried	No	1	2	No	No	Condoms	No	No	0	0	0	0	1	4.4	GV	1	1	1	1	1	1	1
29	73-HTT	25	University	Single	No	1	0	No	No	None	No	Yes	1	1	0	0	1	4.2	GV	1	1	1	1	1	1	1
30	77-ĐHP	46	University	Divorced	No	0	1	No	No	None	No	Yes	1	1	0	0	1	4.8	GV	1	1	1	1	1	1	1
31	78-ĐTKV	41	University	Maried	No	1	2	No	No	Contraceptive implant	No	No	1	0	0	0	1	3.9	GV	1	1	1	1	1	1	1
32	79-BTPA	23	University	Single	No	0	0	No	Yes	None	No	No	2	2	0	0	1	5	GV	1	1	1	1	1	1	1
33	89-PTQ	51	Other	Maried	No	1	2	No	No	None	No	No	0	0	0	0	0	4.8	GV	1	1	1	1	1	1	1
34	90-BTT	53	Other	Maried	Yes	1	2	No	No	None	No	No	1	1	0	0	1	4.7	GV	1	1	1	1	1	1	1
35	91-PTT	40	University	Maried	No	1	2	No	No	Contraceptive implant	No	No	1	2	0	0	1	4.3	GV	1	1	1	1	1	1	1
36	96-PTL	44	Secondary	Single	No	0	1	No	No	None	No	No	1	0	0	1	1	4.3	GV	1	1	1	2	2	2	2
37	97-VTH	51	Secondary	Maried	No	1	>2	No	No	None	No	No	1	3	0	0	1	4.8	GV	1	1	1	1	1	1	1
38	99-LTT	45	University	Maried	No	1	2	No	No	None	No	Yes	1	2	0	0	1	4.7	GV+MH	1	1	1	1	1	1	1
39	101-BTL	60	Other	Maried	No	1	2	No	No	None	No	No	1	1	0	0	1	5.3	GV	1	1	1	1	1	1	1
40	102-VTL	45	Secondary	Maried	No	1	2	No	No	Contraceptive implant	No	No	3	2	0	0	1	8.2	GV	1	1	1	2	2	2	2
41	103-BTT	35	Secondary	Maried	No	1	2	No	No	Birth control pills	No	Yes	0	1	0	0	0	5.2	GV	1	1	1	1	1	1	1
42	107-NTT	50	Secondary	Maried	No	1	>2	No	No	Birth control pills	No	Yes	0	0	0	0	0	4.4	GV	1	1	1	1	1	1	1
43	119-PTH	38	University	Maried	No	1	2	No	No	None	No	No	0	1	0	0	1	4.7	GV	1	1	1	1	1	1	1
44	132-ĐTG	36	Other	Maried	Yes	1	2	No	No	None	No	Yes	1	1	1	0	2	5.1	GV	1	1	1	1	1	1	1
45	135-BPT	30	University	Maried	No	1	1	No	No	Condoms	No	No	1	0	0	0	2	4.3	GV	1	1	1	2	2	2	2
46	136-BTK	61	University	Maried	No	1	2	No	No	None	No	No	2	2	0	0	1	7	GV+MH	1	1	1	1	1	1	1
47	139-TTVH	42	University	Maried	No	1	>2	No	No	None	No	Yes	2	1	0	1	1	5	GV	1	1	1	2	2	2	2
48	140-LBH	44	University	Maried	No	1	2	No	No	None	No	No	2	2	1	0	3	4.4	GV	1	1	1	2	2	2	2
	Characteristic	X-Secret
		(N = 48)	%
	Age, mean (SD)	37.6667	9.72239
	Education, n (%)	48
	Secondary	9	0.1875
	Univeristy	32	0.666667
	Other	7	0.145833
	Marital status, n (%)	48
	Single	6	0.125
	Maried	40	0.833333
	Divorced	2	0.0416667
	Background BV history, n (%)	48
	Yes	5	0.104167
	No	43	0.895833
	Intimate history (Male partners) , n (%)	48
	0	5	0.104167
	1	43	0.895833
	Obstetric history, n (%)	48
	Haven't given birth yet	5	0.104167
	1 child	7	0.145833
	2 children	31	0.645833
	>2 children	5	0.104167
	History of hormonal drugs , n (%)	48
	Yes	4	0.0833333
	No	44	0.916667
	Vaccination history (HPV vaccine) , n (%)	48
	Yes	3	0.0625
	No	45	0.9375
	Contraceptive , n (%)	48
	None	27	0.5625
	Condoms	5	0.104167
	Birth control pills	9	0.1875
	Contraceptive implant	5	0.104167
	Intrauterine device	2	0.0416667
	Vaginal douching habit, n (%)	48
	Yes	5	0.104167
	No	43	0.895833
	Use feminine hygiene, n (%)	48
	Yes	28	0.583333
	No	20	0.416667
	Clinical symptoms, n (%)
	Odor	32	0.666667
	Itching	32	0.666667
	Burning micturition	6	0.125
	Lower abdominal pain	6	0.125
	Abnormal vaginal discharge	38	0.791667
	pH (> 4.5)
	> 4.5	0	0
	3.8 - 4.5	0	0
	Pathogenic microorganism infection	48
	G. vaginalis	46	0.958333
	G. vaginalis & M. hominis	2	0.0416667
	C. albicans	0	0
	T. vaginalis	0	0

## Sheet: 24 patients-missing data
Patients with missing data
			Demographics											Clinical symptoms (Day 0)					Clinical symptoms (Day 3)					Vaginal pH		G. vaginalis
Group	No.	Full name	Age (years)	Education	Marital status	Background BV history	Intimate history	Obstetric history	History of hormonal drugs	Vaccination history	Contraceptive use?	Vaginal douching habit	Feminine hygiene use?	Odor	Itching	Burning micturition (1: Yes; 0: No)	Lower abdominal pain (1: Yes; 0: No)	Colored vaginal discharge (Uniform gray-white 3, Yellow 2, milky white 1, clear white 0)	Odor	Itching	Burning micturition (1: Yes; 0: No)	Lower abdominal pain (1: Yes; 0: No)	Colored vaginal discharge (Uniform gray-white 3, Yellow 2, milky white 1, clear white 0)	Day 0	Day 3	Day 0	Day 3
Control	1	86-NTHT	38	Other	Maried	No	1	2	No	No	None	No	Yes	1	1	0	0	1	1	1	1	0	3	6.4	6	29.38	23.9
	2	109-DTTG	35	University	Maried	No	1	1	No	No	None	No	Yes	1	1	0	0	1						7.5		32.91
	3	153-PTC	46	University	Maried	No	1	3	No	No	None	Yes	Yes	2	1	0	0	1						4.7		21.6
	4	68-NHM	38	University	Maried	No	1	1	No	Yes	None	No	Yes	1	1	0	0	1						4.1		24.84
	5	72-NTH	30	University	Maried	No	1	0	No	No	None	No	Yes	1	1	0	0	1						4.3		20.79
	6	75-ĐTMC	32	University	Maried	No	1	2	No	Yes	None	No	Yes	2	1	0	0	1	2	2	0	0	1	6.6	6.4	19.1	18.85
	7	111-NTHH	34	University	Maried	No	1	1	No	No	None	No	Yes	1	2	0	0	1						5.2		15.28
	8	110-NTNQ	20	University	Single	No	0	0	No	No	None	No	Yes	1	2	0	0	1						6.3		14.69
	9	115-TTH	33	University	Maried	Yes	1	1	No	No	None	No	Yes	2	1	1	0	1						4.3		17.75
	10	117-LTHV	41	University	Maried	No	1	2	No	No	None	Yes	Yes	1	0	0	0	1						4.8		21.07
	11	123-DTL	28	University	Maried	No	1	1	No	No	None	No	Yes	1	0	0	0	1						5.3		24.64
	12	124-LTTL	53	Other	Maried	Yes	1	2	No	No	None	Yes	Yes	1	0	0	0	2						4.8		21.57
X-secret	1	51-TTT	22	University	Single	No	0	0	No	No	Condoms	No	Yes	1	0	0	0	1						5.2		20.56
	2	54-NTTH	25	Secondary	Maried	No	1	1	No	No	None	No	Yes	1	1	0	0	1						4.4		25.44
	3	55-LKC	30	University	Maried	No	1	1	No	No	None	No	Yes	3	1	0	0	1						5.3		18.6
	4	56-VTA	31	Secondary	Maried	No	1	2	No	No	None	No	Yes	1	0	0	0	2						5.3		20.85
	5	22-NTT	21	University	Single	No	0	0	No	No	Condoms	No	Yes	1	0	0	0	1						6.2		17.51
	6	62-PTH	28	University	Maried	No	1	0	No	No	None	No	Yes	1	1	0	0	1						6.3		17.64
	7	76-HTHT	24	University	Maried	No	1	0	No	No	None	No	Yes	2	1	0	0	1						4.2		18.87
	8	104-ĐTB	43	Other	Maried	Yes	1	2	No	No	None	Yes	Yes	1	1	0	0	1	0	0	0	0	0	4.5	4.3	33.66	Negative
	9	106-NTQ	25	University	Maried	No	1	2	No	No	None	No	Yes	2	2	0	0	1						4.8		16.03
	10	109-TTV	57	Other	Maried	No	1	1	No	No	None	Yes	Yes	1	1	1	0	1						6.2		17.46
	11	114-NTVA	35	Secondary	Maried	No	1	1	No	No	None	Yes	Yes	1	1	0	0	2						5.4		17.72
	12	112-TTC	26	University	Maried	No	1	1	No	No	Condoms	No	Yes	1	1	0	0	1						4.3		24.71

## Sheet: Fig. 2 & 3. Control 
Figure 2 & 3: Control group
No.	Patient's ID	Odor (1: Yes, 0: No)					Itching (1: Yes, 0: No)					Burning micturition (1: Yes; 0: No)					Lower abdominal pain (1: Yes; 0: No)					Colored vaginal discharge (Abnomal = 1, Nomal = clear white= 0)					vaginal pH
		Day 0	Day 3	Day 7	Day 14	Day 28	Day 0	Day 3	Day 7	Day 14	Day 28	Day 0	Day 3	Day 7	Day 14	Day 28	Day 0	Day 3	Day 7	Day 14	Day 28	Day 0	Day 3	Day 7	Day 14	Day 28	Day 0	Day 3	Day 7	Day 14	Day 28
1	BNN1-1	1	1	1	1	1	1	1	1	1	1	0	0	0	0	0	0	0	0	0	0	1	1	1	0	0	4.5	4.6	4.1	4.7	4.5
2	BNN1-2	1	1	1	0	0	1	1	1	0	0	0	0	0	0	0	0	0	0	0	0	0	0	0	0	0	4.3	5.2	4.6	4.3	4.4
3	BNN1-3	1	1	0	0		1	1	1	0		0	0	0	0		0	0	0	0		1	1	1	0		4.8	4.6	6.1	5.2
4	3-HTT	0	0	0	0	0	1	1	0	0	0	0	0	0	0	0	0	0	0	0	0	1	1	1	1	0	6.2	6.2	5	4.5	5.5
5	7- NTMH	0	0	0	0	0	1	1	1	1	0	0	0	0	0	0	0	0	0	0	0	1	0	0	0	0	4.5	5.3	4.6	4.7	4.5
6	10- ĐTH	1	1	1	0	0	1	0	0	0	0	0	0	0	0	0	0	0	0	0	0	1	1	0	0	0	4.8	4.9	5	4.5	4.6
7	21-BTT	1	1	1	1	0	0	0	0	0	0	0	0	0	0	0	0	0	0	0	0	0	0	0	0	0	4.6	4.2	4.2	4	4
8	25- NTP	1	1	1	1	0	0	1	0	0	0	0	0	0	0	0	0	0	0	0	0	1	1	1	1	0	4.3	4.3	4.4	4.3	4.2
9	27-TTTH	1	1	1	1	0	0	0	0	0	0	0	0	0	0	0	0	0	0	0	0	1	1	0	0	0	4.2	4.3	4.8	6.3	5.5
10	28-NTL	0	1	0	0	0	1	1	0	0	0	0	0	0	0	0	0	0	0	0	0	1	1	0	0	0	4.1	4.3	4.7	5.4	5.3
11	29-CTT	1	1	1	1	0	0	1	0	0	0	0	0	0	0	0	0	0	0	0	0	1	1	0	0	0	4.9	4.3	4.2	4	4.1
12	31-TTN	1	1	0	0	0	1	1	0	0	0	0	0	0	0	0	0	0	0	0	0	1	1	1	0	0	4.5	4.4	4.1	5	5
13	38- VTH	0	0	0	0	0	1	0	0	0	0	0	0	0	0	0	1	0	0	0	0	0	0	0	0	0	4.3	4.4	4.5	4.5	4.7
14	39- BTV	0	0	0	0	0	1	0	0	0	0	0	0	0	0	0	0	0	0	0	0	1	1	0	1	0	5.5	5	5	5.1	5.3
15	40- TTH	1	0	0	0	0	0	0	0	0	0	0	0	0	0	0	1	0	0	0	0	1	0	0	0	0	4.2	4.3	4.8	4.3	4.3
16	42- HTN	0	0	1	1	0	0	0	0	0	0	0	0	0	0	0	0	1	1	1	0	1	1	1	1	0	5.2	5.3	5	4.9	5
17	44- NTT	0	0	0	0	0	0	0	0	0	0	0	0	0	0	0	0	0	0	0	0	1	1	1	0	0	5.5	5.5	5	4.3	4.6
18	49-LTH	1	1	1	1	1	1	1	0	1	1	0	0	0	0	0	0	0	0	0	0	1	1	1	1	0	5.8	5.4	4.6	4.3	4.5
19	60-LTH	0	0	0	0	0	0	0	0	0	0	0	0	0	0	0	0	0	0	0	0	0	0	0	0	0	6.2	5.1	6	4.5	4.3
20	63-ĐTTU	0	0	1	1	0	0	0	1	1	0	0	0	0	0	0	0	0	0	0	0	1	1	1	1	1	5.3	4.6	4.7	4	5
21	88-BTV	1	1	0	0	0	1	1	1	0	0	0	0	0	0	0	0	0	0	0	0	0	0	0	0	0	4.5	5.1	4.4	4.2	4.4
22	92-NTH	1	1	1	1	1	1	1	1	1	1	0	0	0	0	0	0	0	0	0	0	0	0	0	0	0	4.8	4.5	5.1	5.1	4.9
23	94-PTV	0	0	0	0	1	1	1	1	0	1	0	0	0	0	0	0	0	0	0	0	1	0	1	1	0	5	4.9	4.8	5.6	4.8
24	95-LTH	1	1	1	0	0	1	1	0	0	0	0	0	0	0	0	0	0	0	0	0	1	1	1	1	0	5.2	8.3	5.6	5	4.7
25	100-BTTB	1	1	1	0	0	1	1	0	0	1	0	0	0	0	0	0	0	0	0	0	1	1	1	0	1	5.1	7	4.9	4.2	4.7
26	105-CTH	1	1	1	1	1	0	0	0	0	0	0	0	0	0	0	0	0	0	0	0	1	1	1	1	1	5.1	4.4	4.2	5.6	4.9
27	108-PTD	1	1	1	1	1	1	1	1	1	1	1	1	1	1	1	1	0	0	0	0	1	1	1	1	1	5.1	4.1	5	4.2	5
28	113-LTLA	1	1	1	1	1	1	1	1	1	0	0	0	0	0	0	0	0	0	0	0	1	1	1	1	0	4	4.3	4	4.5	4.8
29	116-BTH	0	0	0	0	1	0	0	0	0	1	0	0	0	0	1	0	0	0	0	0	0	0	0	0	1	4.2	4.3	4.1	4.5	4.1
30	118-LTC	0	0	0	0	0	0	0	0	0	0	0	0	0	0	0	1	1	0	0	0	1	1	1	0	1	5.3	5.7	5.9	5.8	5.3
31	120-HTH	0	0	0	0	1	0	0	0	0	1	0	0	0	0	0	0	0	0	0	0	0	0	0	0	1	5.3	4.8	7.3	6.7	6.8
32	121-BTN	0	0	0	0	0	0	0	0	0	0	0	0	0	0	0	0	0	0	0	0	0	0	0	0	0	4.9	4.7	4.3	4.3	4.5
33	122-PTT	0	0	0	0	0	0	0	0	0	0	0	0	0	0	0	0	0	0	0	0	0	0	0	0	0	3.9	4.1	4.1	4.5	4.2
34	126-PTT	1	1	1	1	1	0	0	1	1	1	0	0	0	0	0	0	0	0	0	0	1	0	1	1	1	4.3	5.8	4.5	4.5	4.1
35	127-BTH	0	0	0	0	1	0	0	0	0	1	0	0	0	0	0	0	0	0	0	0	0	0	0	1	1	5.4	4.9	4.3	6.4	4.7
36	128-LTH	0	0	0	0	0	0	0	0	0	0	0	0	0	0	0	0	0	0	0	0	0	0	0	0	1	5.1	5.2	5	4.8	5.1
37	129-ĐTY	1	1	1	1	1	1	1	1	1	1	1	1	1	0	0	1	1	0	0	0	1	1	1	1	1	4.5	5.1	4.8	5.8	6.8
38	130-NTT	1	0	1	1	1	1	1	1	1	1	1	1	0	0	0	0	0	0	0	0	1	1	1	1	1	4.1	4.5	5.1	4.7	4.6
39	131-NTD	1	1	1	0	0	1	1	0	0	0	1	0	0	0	0	0	0	0	0	0	1	1	0	0	0	3.9	4.8	4.1	4.3	4.3
40	133-ĐTH	0	0	0	0	1	0	0	0	0	0	0	0	0	0	0	0	0	0	0	0	1	1	1	1	1	4.5	4.8	4.5	4.9	4.9
41	134-VQA	1	1	0	1	0	0	0	0	1	0	0	0	0	0	0	0	0	0	0	0	1	1	0	1	0	5	5	5	7	4.5
42	137-BTD	0	0	0	0	0	0	0	0	0	0	0	0	0	0	0	0	0	0	0	0	0	0	0	0	0	5.6	5.5	5.3	5	4.7
43	141-PTK	1	0	0	0	1	0	0	0	0	0	0	0	0	0	0	0	0	0	0	0	1	0	0	0	1	5.9	5	5	4.6	4.5
44	147-ĐTT	1	1	1	1	0	0	0	0	0	0	0	0	0	0	0	0	0	0	0	0	1	1	1	1	1	4.6	4.5	4.8	4.9	5
45	150-PTT	1	1	1	0	0	1	1	0	0	1	0	0	0	0	0	0	0	0	0	0	1	1	1	1	1	4.5	4.4	4.4	4.6	4.9
46	151-NTH	1	0	0	0	0	0	0	0	0	0	0	0	0	0	0	0	0	0	0	0	0	0	0	0	0	4.3	4.3	4.3	4.2	4
47	152-HT	1	1	1	1	1	1	1	1	1	1	1	1	1	1	1	1	1	1	1	1	1	1	1	1	1	5.3	5	4.5	5.1	4.3
48	154-NTN	1	1	0	0	0	1	1	1	0	0	0	0	0	0	0	0	0	0	0	0	1	1	0	0	0	5.1	5.5	5.2	5.3	6.3
	Characteristic	Day 0	%	Day 3	%	Day 7	%	Day 14	%	Day 28	%
	Odor	48		48		48		48		47
	Yes	29	0.604167	26	0.541667	23	0.479167	18	0.375	16	0.333333
	No	19	0.395833	22	0.458333	25	0.520833	30	0.625	31	0.645833
	Itching	48	1	48	1	48	1	48	1	47	0.979167
	Yes	24	0.5	23	0.479167	15	0.3125	12	0.25	14	0.291667
	No	24	0.5	25	0.520833	33	0.6875	36	0.75	33	0.6875
	Burning micturition	48		48		48		48		47
	Yes	5	0.104167	4	0.0833333	3	0.0625	2	0.0416667	3	0.0625
	No	43	0.895833	44	0.916667	45	0.9375	46	0.958333	44	0.916667
	Lower abdominal pain	48		48		48		48		47
	Yes	6	0.125	4	0.0833333	2	0.0416667	2	0.0416667	1	0.0208333
	No	42	0.875	44	0.916667	46	0.958333	46	0.958333	46	0.958333
	Abnormal vaginal discharge
	Yes	34	0.708333	29	0.604167	23	0.479167	20	0.416667	17	0.354167
	No	14	0.291667	19	0.395833	25	0.520833	28	0.583333	30	0.625
	pH >4.5	0		0		0		0		0
	Yes	0	0	0	0	0	0	0	0	0	0
	No	0	0	0	0	0	0	0	0	0	0

## Sheet: Fig. 2 & 3 X-secret 
Fig. 2 & 3: X-Secret group
No.	Patient's ID	Odor (1: Yes, 0: No)					Itching (1: Yes, 0: No)					Burning micturition (1: Yes; 0: No)					Lower abdominal pain (1: Yes; 0: No)					Colored vaginal discharge (Abnomal = 1, Nomal = clear white= 0)					vaginal pH
		Day 0	Day 3	Day 7	Day 14	Day 28	Day 0	Day 3	Day 7	Day 14	Day 28	Day 0	Day 3	Day 7	Day 14	Day 28	Day 0	Day 3	Day 7	Day 14	Day 28	Day 0	Day 3	Day 7	Day 14	Day 28	Day 0	Day 3	Day 7	Day 14	Day 28
1	BNN3-1	1	1	1	1	1	1	1	1	0	1	0	0	0	0	0	0	0	0	0	0	1	1	1	1	1	4.4	4.4	4.8	5.7	4.5
2	BNN3-3	0	0	0	0	0	0	0	0	1	0	0	0	0	0	0	0	0	0	0	0	1	1	1	0	0	4.6	4.8	4.4	4.5	4.3
3	BNN3-4	1	1	1	1	1	1	1	1	1	0	0	0	0	0	1	1	1	1	0	0	1	1	1	0	0	4.5	4.8	4.6	ND	4.5
4	2- ĐTY	0	0	0	0	0	1	1	0	0	0	0	0	0	0	0	0	0	0	0	0	1	1	0	0	0	6	6.4	4.6	5.7	4.1
5	4- NTH	1	1	1	0	0	0	0	0	0	0	0	0	0	0	0	0	0	0	0	0	1	1	0	0	0	5.6	5.4	5.4	5.8	5.6
6	5- NTL	0	0	0	0	0	0	0	0	0	0	0	0	0	0	0	0	0	0	0	0	1	1	1	1	0	5.1	4.7	4.7	5	4.5
7	8- NTT	1	1	1	1	0	1	1	1	1	0	0	0	0	0	0	0	0	0	0	0	1	1	1	1	0	5	4.6	4.4	6.9	6
8	12-HNM	0	0	0	0	0	0	0	0	0	0	0	0	0	0	0	0	0	0	0	0	0	0	0	0	0	4.4	4.2	4.3	5.5	4
9	23-TTH	0	0	1	0	0	1	0	1	0	0	0	0	0	0	0	0	0	0	0	0	0	1	1	0	0	4.4	4.7	5.1	4.6	5.5
10	26-LPD	0	0	0	0	0	0	0	0	0	0	0	0	0	0	0	0	0	0	0	0	0	0	0	0	0	4.7	4.5	4.5	4.3	4.5
11	32-NTH	1	1	1	0	0	1	1	0	0	0	0	0	0	0	0	0	0	0	0	0	1	1	1	0	0	5.4	5	4.7	4.1	4.2
12	34- NTT	1	1	0	0	0	1	0	0	0	0	0	0	0	0	0	1	0	0	0	0	0	0	0	0	0	4.4	4.8	4.4	4.5	4.7
13	35- BTH	1	0	0	0	0	0	0	0	0	0	0	0	0	0	0	0	0	0	0	0	1	0	0	0	0	4.5	4.4	5	4.4	4.3
14	36- ĐTG	0	0	0	0	0	1	1	0	0	0	0	0	0	0	0	0	0	0	0	0	1	0	0	0	0	4.9	4.8	7.5	4.2	4.9
15	45- ĐTH	0	0	0	0	0	0	0	0	0	0	0	0	0	0	0	0	0	0	0	0	1	1	1	0	0	4.8	4.6	4.3	4.7	4.7
16	46- PTT	1	0	0	0	0	0	0	0	0	0	1	0	0	0	0	0	0	0	0	0	1	0	0	0	0	4.8	4.4	4.2	4.3	4.2
17	48-PTM	0	0	0	0	0	1	0	0	0	0	0	0	0	0	0	0	0	0	0	0	1	1	1	1	0	4.1	4.4	4.3	4.5	4.1
18	50-NTH	1	1	0	0	0	1	0	0	0	0	1	0	0	0	0	0	0	0	0	0	1	1	0	0	0	7	5.6	4.4	5.2	4.7
19	53-NTHN	1	1	0	0	0	1	1	0	0	0	1	0	0	0	0	1	0	0	0	0	1	1	0	0	0	4.7	4.3	5.2	4.4	4.5
20	57-NTH	1	1	1	0	0	1	1	1	0	0	1	0	0	0	0	0	0	0	0	0	1	1	1	0	0	6.4	6	6.3	4.4	5.2
21	61-TTH	1	0	0	0	0	1	1	0	0	0	0	0	0	0	0	0	0	0	0	0	0	0	0	0	0	4.3	4.2	4.3	4.2	4
22	64-TTT	1	0	0	0	0	0	0	0	0	0	0	0	0	0	0	0	0	0	0	0	1	0	0	0	0	3.9	4.1	4	4.2	3.9
23	65-LTH	1	1	0		0	1	1	0		0	0	0	0		0	0	0	0		0	1	1	0		0	4.9	4.6	4.3		4.6
24	66-PTH	1	1	1	1	1	1	1	1	1	1	0	0	0	0	0	0	0	0	0	0	1	1	1	1	0	5.2	4.7	4.8	4.7	4.5
25	67-PTKN	0	0	0	0	0	0	0	0	0	0	0	0	0	0	0	0	0	0	0	0	0	0	0	0	0	4.1	4.1	4.2	4.2	4.3
26	68-NHM	1	1	1	1	0	1	1	1	1	0	0	0	0	0	0	0	0	0	0	0	1	1	1	1	0	4.3	4.5	4.4	4.2	4
27	70-NTH	0	0	0	0	1	1	1	0	0	1	0	0	0	0	0	1	1	0	0	0	0	0	0	0	1	4	4.2	4.3	4.6	4.4
28	71-NTT	0	0	0	0	0	0	0	0	0	0	0	0	0	0	0	0	0	0	0	0	1	0	0	0	0	4.4	4.2	4.3	4.3	4
29	73-HTT	1	1	1	1	0	1	1	1	1	0	0	0	0	0	0	0	0	0	0	0	1	1	1	0	0	4.2	4.5	4.2	4.5	4.2
30	77- ĐHP	1	0	0	0	0	1	0	0	0	0	0	0	0	0	0	0	0	0	0	0	1	1	0	0	0	4.8	4.1	4.2	4.3	4
31	78-ĐTKV	1	1	1	1	0	0	0	0	0	0	0	0	0	0	0	0	0	0	0	0	1	1	1	1	0	3.9	4.5	4.5	4.4	4.2
32	79-BTPA	1	1	0	0	0	1	0	0	0	0	0	0	0	0	0	0	0	0	0	0	1	1	0	0	0	5	4.8	4.8	4.6	4.4
33	89-PTQ	0	0	0	0	0	0	0	0	0	0	0	0	0	0	0	0	0	0	0	0	0	0	0	0	0	4.8	6	7.7	4.5	4.5
34	90-BTT	1	1	1	0	0	1	1	1	0	0	0	0	0	0	0	0	0	0	0	0	1	1	0	0	0	4.7	4.5	4.4	4.5	3.9
35	91-PTT	1	1	1	0	0	1	1	0	0	0	0	0	0	0	0	0	0	0	0	0	1	0	0	0	0	4.3	4.2	4.2	4.3	4.4
36	96-PTL	1	1	0	0	0	0	0	0	0	0	0	0	0	0	0	1	1	0	0	0	1	0	0	0	0	4.3	4.5	4.4	4.3	4.3
37	97-VTH	1	1	1	0	0	1	1	1	1	0	0	0	0	0	0	0	0	0	0	0	1	1	1	1	1	4.8	4.6	4.4	4.5	3.9
38	99-LTT	1	1	1	0	0	1	1	0	0	0	0	0	0	0	0	0	0	0	0	0	1	1	0	0	0	4.7	7.7	5.4	4.9	6.9
39	101-BTL	1	1	0	0	0	1	1	1	0	0	0	0	0	0	0	0	0	0	0	0	1	1	1	1	0	5.3	5.4	6.2	5.1	4.4
40	102-VTL	1	1	1	1	0	1	1	1	1	0	0	0	0	0	0	0	0	0	0	0	1	1	1	1	0	8.2	8.3	8	8	7.8
41	103-BTT	0	0	0	0	0	1	0	0	0	0	0	0	0	0	0	0	0	0	0	0	0	0	0	0	0	5.2	5	4.7	5.3	7
42	107-NTT	0	0	0	0	0	0	0	0	0	0	0	0	0	0	0	0	0	0	0	0	0	0	0	0	0	4.4	4.7	4.8	4.5	4.1
43	119-PTH	0	0	0	0	0	1	1	0	0	0	0	0	0	0	0	0	0	0	0	0	1	1	0	0	0	4.7	6	4.5	3.9	4.1
44	132-ĐTG	1	1	0	1	0	1	1	1	1	0	1	1	0	0	0	0	0	0	0	0	1	1	1	1	0	5.1	4.4	4.3	5.1	4
45	135-BPT	1	1	0	0	0	0	0	0	0	0	0	0	0	0	0	0	0	0	0	0	1	1	1	1	0	4.3	4.7	4.3	4.5	5.6
46	136-BTK	1	0	0	1	1	1	1	0	1	1	0	0	0	0	0	0	0	0	0	0	1	1	1	1	1	7	4.8	5.6	4.9	4.6
47	139-TTVH	1	1	0	0	0	1	1	1	0	0	0	0	0	0	0	1	0	0	0	0	1	0	0	0	0	5	5.7	5.1	5.4	5.4
48	140-LBH	1	1	1	1	1	1	1	1	1	1	1	1	1	0	0	0	0	0	0	0	1	1	1	1	1	4.4	4.4	5.4	4.8	4.8
	Characteristic	Day 0	%	Day 3	%	Day 7	%	Day 14	%	Day 28	%
	Odor	48		48		48		47		48
	Yes	32	0.666667	26	0.541667	17	0.354167	11	0.229167	6	0.125
	No	16	0.333333	22	0.458333	31	0.645833	36	0.75	42	0.875
	Itching	48		48		48		47		48
	Yes	32	0.666667	25	0.520833	15	0.3125	11	0.229167	5	0.104167
	No	16	0.333333	23	0.479167	33	0.6875	36	0.75	43	0.895833
	Burning micturition	48		48		48		47		48
	Yes	6	0.125	2	0.0416667	1	0.0208333	0	0	1	0.0208333
	No	42	0.875	46	0.958333	47	0.979167	47	0.979167	47	0.979167
	Lower abdominal pain	48		48		48		47		48
	Yes	6	0.125	3	0.0625	1	0.0208333	0	0	0	0
	No	42	0.875	45	0.9375	47	0.979167	47	0.979167	48	1
	Abnormal vaginal discharge
	Yes	38	0.791667	31	0.645833	21	0.4375	14	0.291667	5	0.104167
	No	10	0.208333	17	0.354167	27	0.5625	33	0.6875	43	0.895833
	pH >4.5	0		0		0		1		0
	Yes	0	0	0	0	0	0	1	0.0208333	0	0
	No	0	0	0	0	0	0	0	0	0	0

## Sheet: Fig. 4a-e. Control
Fig. 4a-e: Real time PCR analysis of threshold cycle (Ct) values for the specific detection of G. vaginalis (GV)
Control group
No.	Patient ID	Day 0 (Ct)		Day 3 (Ct)		Day 7 (Ct)		Day 14 (Ct)		Day 28 (Ct)		Reducing fold of GV compare to Day 0
		GV	MH	GV	MH	GV	MH	GV	MH	GV	MH	Day 3	Day 7	Day 14	Day 28
1	BNN1-1	34.28		40		40		40		40		52.7098	52.7098	52.7098	52.7098
2	BNN1-2	28.82		37.5		36.06		40		40		410.148	151.167	2320.15	2320.15
3	BNN1-3	21.22		40		36.61		37.2				450136	42939	64633.7
4	3-HTT	24.36		40		40		37.75		35.95		51063.3	51063.3	10734.7	3082.75
5	7-NTMH	22.49		29.31		28.61		25.34		24.51		112.986	69.551	7.21	4.05584
6	10-ĐTH	19.06		40		35.77		40		40		2.01172e+06	107204	2.01172e+06	2.01172e+06
7	21-BTT	31.18		36.77		34.51		37.03		35.53		48.1679	10.0561	57.68	20.393
8	25- NTP	19.17		32		36.65		28.53		24.95		7281.4	182812	657.114	54.9482
9	27-TTTH	33.61		40		40		40		35.32		83.8652	83.8652	83.8652	3.27161
10	28-NTL	29.79		27.74		26.01		40		35.7		0.241484	0.0727958	1184.45	60.1295
11	29-CTT	34.91		40		40		40		40		34.0598	34.0598	34.0598	34.0598
12	31-TTN	22.14		31.97		35.96		25.61		19.09		910.175	14462.2	11.0809	0.120742
13	38-VTH	35.02		40		40		36.79		35.7		31.5594	31.5594	3.41054	1.60214
14	39-BTV	36.05		40		40		40		36.82		15.455	15.455	15.455	1.70527
15	40-TTH	37.24		40		38.23		40		40		6.77396	1.98618	6.77396	6.77396
16	42-HTN	28.6		31.31		40		40		40		6.54322	2702.35	2702.35	2702.35
17	44-NTT	35.65		40		36.2		36.36		40		20.393	1.46409	1.6358	20.393
18	49-LTH	36.55		40		40		40		34.72		10.9283	10.9283	10.9283	0.281265
19	60-LTH	37.42		40		40		33.72		33.72		5.9794	5.9794	0.0769465	0.0769465
20	63-ĐTTU	30.55		30		27		28		31		0.68302	0.0853775	0.170755	1.36604
21	88-BTV	32.32		39.11		37.44		37.26		34.84		110.661	34.7755	30.6965	5.73582
22	92-NTH	18.62		19.99		19.87		19.87		25.71		2.58471	2.37841	2.37841	136.239
23	94-PTV	34.06		35.25		37.57		32.39		40		2.28153	11.3924	0.314253	61.3929
24	95-LTH	17.56		24.86		18.79		16.66		16.85		157.586	2.34567	0.535887	0.61132
25	100-BTTB	17.91		24.81		28.71		27.94		30.17		119.428	1782.89	1045.52	4904.87
26	105-CTH	35.44		35.38		40		40		30.17		0.959264	23.5883	23.5883	0.0259162
27	108-PTD	28.87		33.87		23.7		23.7		35.38		32	0.0277763	0.0277763	91.1392
28	113-LTLA	30.07		33.48		34.26		34.57		32.98		10.6295	18.2522	22.6274	7.51618
29	116-BTH	35.39		33.05		34.34		35.9		24.6		0.19751	0.482968	1.42405	0.000564789
30	118-LTC	35.5		32.83		35.41		40		40		0.157127	0.939523	22.6274	22.6274
31	120-HTH	34.72		35.25		35.65		37.26		29.52		1.44393	1.90528	5.81589	0.0272047
32	121-BTN	33.86		34.25		40		40		40		1.31039	70.5219	70.5219	70.5219
33	122-PTT	35.43		40		40		40		40		23.7524	23.7524	23.7524	23.7524
34	126-PTT	17.52		28.34		17		17.48		16.71		1807.78	0.697372	0.972655	0.570382
35	127-BTH	35.54		33.31		36.52		35.78		28.69		0.213159	1.97247	1.18099	0.00866851
36	128-LTH	34.89		40		37.37		35.28		30.2		34.5353	5.57897	1.31039	0.0387409
37	129-ĐTY	16.11		21.7		18.75		18.74		19.89		48.1679	6.23332	6.19026	13.737
38	130-NTT	18.82		31.28		21.04		29.4		28.04		5634.22	4.65893	1530.73	596.344
39	131-NTD	27.37		29.13		40		35.61		32.14		3.38698	6338.83	302.334	27.2843
40	133-ĐTH	35.05		33.46		33.59		30.42		33.56		0.332171	0.363493	0.040386	0.356013
41	134-VQA	34.23		32.6		33.3		33.48		16.16		0.323088	0.524858	0.594604	3.63403e-06
42	137-BTD	35.63		35.24		33.61		33.78		36.04		0.76313	0.246558	0.277392	1.32869
43	141-PTK	35.42		33.25		34.18		34.25		14.95		0.222211	0.423373	0.444421	6.88519e-07
44	147-ĐTT	19.22		18.54		16.13		19.19		19.8		0.624165	0.11744	0.97942	1.49485
45	150-PTT	17		17		33.43		17.11		16.69		1	88292.3	1.07923	0.806642
46	151-NTH	35.22		33.53		33.14		34.76		31.56		0.309927	0.236514	0.726986	0.0791098
47	152-HT	14.98		17.43		29.47		14.31		17.04		5.46416	23010.4	0.628507	4.16986
48	154-NTN	16.85		35.38		27.13		33.1		32.07		378517	1243.34	77935.9	38166
															5.73582
GV	G. vaginalis
MH	M. hominis

## Sheet: Fig. 4a-e. X-secret
Fig. 4a-e: Real time PCR analysis of threshold cycle (Ct) values for the specific detection of G. vaginalis (GV)
X-Secret group
No.	ID	Pathogen	Day 0 (Ct)		Day 3 (Ct)		Day 7 (Ct)		Day 14 (Ct)		Day 28 (Ct)		Reducing fold of GV compare to Day 0
			GV	MH	GV	MH	GV	MH	GV	MH	GV	MH	Day 3	Day 7	Day 14	Day 28
1	BNN3-1	GV	37.79		40		40		40		32.29		4.62675	4.62675	4.62675	0.0220971
2	BNN3-3	GV	33.34		40		40		40		40		101.125	101.125	101.125	101.125
3	BNN3-4	GV	16.65		40		18.07				25.31		1.06918e+07	2.67586		404.501
4	2-ĐTY	GV	19.62		22.16		25.56		36.46		33.31		5.81589	61.3929	117313	13216
5	4-NTH	GV	23.73		24.42		23.18		27.01		30.27		1.61328	0.68302	9.71356	93.0542
6	5-NTL	GV	30.75		40		33.05		28.72		40		608.874	4.92458	0.244855	608.874
7	8-NTT	GV	29.47		35.94		35.89		40		40		88.647	85.6274	1478.58	1478.58
8	12-HNM	GV	15.98		18.86		23.04		34.1		35		7.3615	133.436	284881	531607
9	23-TTH	GV	18.77		23.88		23.23		36.15		30.57		34.5353	22.0087	170569	3565.78
10	26-LPD	GV	35.68		40		40		40		36.36		19.9733	19.9733	19.9733	1.60214
11	32-NTH	GV	18.45		20.44		20.02		32.79		36.43		3.97237	2.96905	20738.2	258535
12	34-NTT	GV	21.23		32.15		40		40		40		1937.53	447026	447026	447026
13	35-BTH	GV	34.83		36.78		38.61		36.89		30.22		3.86375	13.737	4.16986	0.0409498
14	36-ĐTG	GV	31.49		36.17		40		28.92		24.06		25.6342	364.557	0.168404	0.00579892
15	45-ĐTH	GV	17.12		25.58		32.84		36.21		40		352.139	53974.9	558037	7.71909e+06
16	46-PTT	GV	33.43		34.8		40		36.92		40		2.58471	95.0095	11.2356	95.0095
17	48-PTM	GV	18.71		24.01		32.21		36.3		40		39.3966	11585.2	197296	2.56406e+06
18	50-NTH	GV	15.3		25.21		36.3		37.36		40		962.071	2.09715e+06	4.37242e+06	2.72547e+07
19	53-NTHN	GV	16.66		33.05		33.77		40		40		85877.9	141457	1.06179e+07	1.06179e+07
20	57-NTH	GV	15.89		28.36		33.56		32.25		40		5673.41	208545	84110.6	1.81064e+07
21	61-TTH	GV	23.37		34.06		40		40		40		1652	101421	101421	101421
22	64-TTT	GV	29.91		35.66		40		40		40		53.8174	1089.92	1089.92	1089.92
23	65-LTH	GV	19.8		24.61		35.71				35.59		28.0514	61572.6		56658.3
24	66-PTH	GV	22.42		17.07		16.89		18.31		22.34		0.0245183	0.0216423	0.0579118	0.946058
25	67-PTKN	GV	30.93		33.42		32.83		28.68		40		5.61778	3.73213	0.210224	537.455
26	68-NHM	GV	24.84		28.27		29.95		32		40		10.7779	34.5353	143.013	36611.3
27	70-NTH	GV	30.34		40		40		38.25		22.43		809.002	809.002	240.518	0.0041577
28	71-NTT	GV	25.94		31.54		35.21		36.1		40		48.5029	617.374	1144.1	17079.8
29	73-HTT	GV	23.36		28.33		25.78		23.54		35		31.3414	5.35171	1.13288	3191.46
30	77-ĐHP	GV	17.27		24.32		32.43		33.22		40		132.514	36611.3	63303.6	6.95684e+06
31	78-ĐTKV	GV	24.23		40		40		40		35.33		55878.3	55878.3	55878.3	2194.99
32	79-BTPA	GV	19.41		26.3		40		34.58		36.95		118.603	1.57837e+06	36865.9	190575
33	89-PTQ	GV	20.95		25.86		40		40		35.17		30.0647	542777	542777	19083
34	90-BTT	GV	26.65		37.52		34.63		40		34.6		1871.53	252.476	10441.2	247.28
35	91-PTT	GV	15.98		20.99		31.67		35.03		35.55		32.2226	52864.1	542777	778318
36	96-PTL	GV	32.48		31.6		40		40		37.37		0.543367	183.546	183.546	29.6508
37	97-VTH	GV	32.12		40		40		40		40		235.568	235.568	235.568	235.568
38	99-LTT	GV+MH	18.4	25.17	27.31	40	34.81	40	31.6	34.27	30.69	34.17	481.036	87076.8	9410.14	5007.93
39	101-BTL	GV	34.01		40		40		34.38		36.95		63.5579	63.5579	1.29235	7.67411
40	102-VTL	GV	32.33		30.12		31.29		40		21.19		0.216134	0.486327	203.657	0.000443125
41	103-BTT	GV	18.91		25.77		35.57		35.74		36.89		116.162	103552	116502	258535
42	107-NTT	GV	34.19		40		40		40		40		56.1028	56.1028	56.1028	56.1028
43	119-PTH	GV	19.59		35.4		40		40		35		57449.2	1.39323e+06	1.39323e+06	43538.4
44	132-ĐTG	GV	24.37		30		31.06		30.75		25.93		49.5221	103.25	83.2859	2.94854
45	135-BPT	GV	34.96		33.74		33.44		35.33		34.01		0.429283	0.348686	1.29235	0.517632
46	136-BTK	GV+MH	17.89	26.79	33.16	40	32.93	38.26	16.56	38.33	15.15		39511.9	33689.2	0.397768	0.149685
47	139-TTVH	GV	35.36		33.77		31.87		33.11		31.77		0.332171	0.0890031	0.210224	0.0830429
48	140-LBH	GV	18.54		16.65		23.57		32.83		18.05		0.269807	32.6724	20031.7	0.712025
													49.0125	158.491	1117.01	1284.25

## Sheet: Fig. 4f-Bacillus
Fig. 4f: SYBR Green assay detects Bacillus sp. day 0, day 7, day 14 and day 28
Control									X-secret
No.	ID	Threshold cycle (Ct)							No.	ID	Threshold cycle (Ct)
		Day 0	Day 3	Day 7	Day 14	Day 28					Day 0	Day 3	Day 7	Day 14	Day 28
1	BNN1-1	-	-	-	-	-			1	BNN3-1	-	28.71	29.6	33.9	33.7
2	BNN1-2	-	-	-	-	-			2	BNN3-3	-	29.53	29.95	33.9	34.45
3	BNN1-3	-	-	-	-	-			3	BNN3-4	-	28.77	28.82	32.11	33.35
4	3-HTT	-	-	-	-	-			4	2-ĐTY	-	29.39	29.25	32.22	33.71
5	7-NTMH	-	-	-	-	-			5	4-NTH	-	29.66	30.99	33.12	33.14
6	10-ĐTH	-	-	-	-	-			6	5-NTL	-	33.1	33.97	32.49	32.62
7	21-BTT	-	-	-	-	-			7	8-NTT	-	33.96	33.74	30.77	33.31
8	25- NTP	-	-	-	-	-			8	12-HNM	-	31.02	33.85	31.86	32.85
9	27-TTTH	-	-	-	-	-			9	23-TTH	-	30.13	30.8	34.91	33.04
10	28-NTL	-	-	-	-	-			10	26-LPD	-	29.69	30.81	31.04	31.81
11	29-CTT	-	-	-	-	-			11	32-NTH	-	30.17	30.25	27.46	32.85
12	31-TTN	-	-	-	-	-			12	34-NTT	-	30.28	30.31	31.93	32.06
13	38-VTH	-	-	-	-	-			13	35-BTH	-	31.83	33.1	34.15	33.26
14	39-BTV	-	-	-	-	-			14	36-ĐTG	-	31.31	31.34	32.23	32.56
15	40-TTH	-	-	-	-	-			15	45-ĐTH	-	31.47	32.1	32.71	33.11
16	42-HTN	-	-	-	-	-			16	46-PTT	-	31.06	32.01	32.5	33.85
17	44-NTT	-	-	-	-	-			17	48-PTM	-	33.26	32.39	31.32	30.42
18	49-LTH	-	-	-	-	-			18	50-NTH	-	33.77	32.78	31.64	32.24
19	60-LTH	-	-	-	-	-			19	53-NTHN	-	31.01	31.84	32.4	33.16
20	63-ĐTTU	-	-	-	-	-			20	57-NTH	-	31.23	31.88	33.86	33.59
21	88-BTV	-	-	-	-	-			21	61-TTH	-	31.93	31.87	31.48	32.11
22	92-NTH	-	-	-	-	-			22	64-TTT	-	30.92	31.07	31.95	32.65
23	94-PTV	-	-	-	-	-			23	65-LTH	-	29.98	30.81	34.87	32.83
24	95-LTH	-	-	-	-	-			24	66-PTH	-	32.91	33.77	32.79	32.72
25	100-BTTB	-	-	-	-	-			25	67-PTKN	-	27.6	28.16	34.31	34.04
26	105-CTH	-	-	-	-	-			26	68-NHM	-	29.77	29.9	30.11	30.95
27	108-PTD	-	-	-	-	-			27	70-NTH	-	29.9	30.15	29.05	30.12
28	113-LTLA	-	-	-	-	-			28	71-NTT	-	30.33	31.52	30.23	29.36
29	116-BTH	-	-	-	-	-			29	73-HTT	-	30.93	31.52	34.29	35.19
30	118-LTC	-	-	-	-	-			30	77-ĐHP	-	32.64	32.48	33.21	33.02
31	120-HTH	-	-	-	-	-			31	78-ĐTKV	-	29.25	29.88	34.47	34.18
32	121-BTN	-	-	-	-	-			32	79-BTPA	-	30.5	30.49	31.45	31.69
33	122-PTT	-	-	-	-	-			33	89-PTQ	-	29.63	29.66	33.47	33.02
34	126-PTT	-	-	-	-	-			34	90-BTT	-	32.67	33.02	33.77	34.39
35	127-BTH	-	-	-	-	-			35	91-PTT	-	30.99	29.71	32.47	32.32
36	128-LTH	-	-	-	-	-			36	96-PTL	-	27.66	27.76	31.64	32.86
37	129-ĐTY	-	-	-	-	-			37	97-VTH	-	28.39	28.4	33.45	32.32
38	130-NTT	-	-	-	-	-			38	99-LTT	-	32.27	32.23	33.29	33.26
39	131-NTD	-	-	-	-	-			39	101-BTL	-	30.57	30.57	33.88	31.39
40	133-ĐTH	-	-	-	-	-			40	102-VTL	-	31.96	33	29.48	29.5
41	134-VQA	-	-	-	-	-			41	103-BTT	-	33.42	33.51	32.77	32.29
42	137-BTD	-	-	-	-	-			42	107-NTT	-	28.19	30.38	32.18	32.72
43	141-PTK	-	-	-	-	-			43	119-PTH	-	28.57	28.82	31.75	31.22
44	147-ĐTT	-	-	-	-	-			44	132-ĐTG	-	29.11	31.04	32.09	31.61
45	150-PTT	-	-	-	-	-			45	135-BPT	-	30.42	31.53	33.11	32.69
46	151-NTH	-	-	-	-	-			46	136-BTK	-	31.07	32.76	33.6	32.05
47	152-HT	-	-	-	-	-			47	139-TTVH	-	29.33	32.09	32.49	32.32
48	154-NTN	-	-	-	-	-			48	140-LBH	-	30.21	31.53	32.66	32.06
									Median			30.46	31.205	32.49	32.72
Notes:	"-" : Negative

[truncated: 6 more sheets: Fig. 5 , Fig. 6, Statistical of Table 1, Statistical of Fig 2 & 3, Statistical of Fig 4, Statistical of ITT&PP]
